# Supplementary material for: Assessing Derawan Island’s Coral Reefs over Two Decades: A Machine Learning Classification Perspective
Source: Sensors (Basel). 2024 Jan 12;24(2):466. doi: 10.3390/s24020466 (PMC10818429; doi:10.3390/s24020466)
Supplement: Supplementary file 1 [file sensors-24-00466-s001.zip]

Archive with 1 entries (1 files):
- sensors-2752086-supplementary.pdf
